# Supplementary material for: Differential expression of microRNAs in the hippocampi of male and female rodents after chronic alcohol administration
Source: Biol Sex Differ. 2020 Nov 23;11:65. doi: 10.1186/s13293-020-00342-3 (PMC7684718; doi:10.1186/s13293-020-00342-3)
Supplement: Supplementary file 1 — Additional file 1: Supplementary Table 1. [file 13293_2020_342_MOESM1_ESM.xlsx]

## Sheet: Sheet1
Index	Probe Set ID	miRNA	Accession	Alcohol-treated group vs. Control group (Male)				Alcohol-treated group vs. Control group (Female)				Probe Set Name	Sequence Length	Sequence	miRDB
				log2 fold change	Absolute fold change	Change of miRNA	P value	log2 fold change	Absolute fold change	Change of miRNA	P value
1	20506496	rno-miR-881-3p	MIMAT0005289	-1.16882	2.24827	down	0.325565	-1.301	2.464	down	0.0397975	MIMAT0005289_st	22	UAACUGUGGCAUUUCUGAAUAG	rno-miR-881-3p
2	20524321	rno-miR-3473	MIMAT0024853	-0.992389	1.98948	down	0.322726	-1.41307	2.66303	down	0.0483192	MIMAT0024853_st	22	UCUAGGGCUGGAGAGAUGGCUA	rno-miR-3473
3	20501430	rno-miR-124-5p	MIMAT0004728	0.842273	1.79287	up	0.312518	0.849869	1.80234	up	0.0501645	MIMAT0004728_st	22	CGUGUUCACAGCGGACCUUGAU	rno-miR-124-5p
4	20501433	rno-miR-125a-3p	MIMAT0004729	1.1841	2.27222	up	0.0471907	1.32898	2.51225	up	0.0562323	MIMAT0004729_st	22	ACAGGUGAGGUUCUUGGGAGCC	rno-miR-125a-3p
5	20501347	rno-miR-19b-3p	MIMAT0000788	0.77185	1.70746	up	0.303915	0.765106	1.69949	up	0.0834668	MIMAT0000788_st	23	UGUGCAAAUCCAUGCAAAACUGA	rno-miR-19b-3p
6	20501363	rno-miR-25-3p	MIMAT0000795	1.07666	2.10914	up	0.0613231	1.12735	2.18456	up	0.0860979	MIMAT0000795_st	22	CAUUGCACUUGUCUCGGUCUGA	rno-miR-25-3p
7	20517059	rno-miR-3541	MIMAT0017795	0.612583	1.52899	up	0.0365566	-0.985742	1.98033	down	0.104534	MIMAT0017795_st	18	UCCCUCCCCCUCACUGCA	rno-miR-3541
8	20501450	rno-miR-132-3p	MIMAT0000838	1.51324	2.8545	up	0.334624	2.01727	4.04816	up	0.136645	MIMAT0000838_st	22	UAACAGUCUACAGCCAUGGUCG	rno-miR-132-3p
9	20501481	rno-miR-152-3p	MIMAT0000854	0.915935	1.88679	up	0.199856	1.48889	2.80672	up	0.152642	MIMAT0000854_st	21	UCAGUGCAUGACAGAACUUGG	rno-miR-152-3p
10	20500971	rno-miR-337-3p	MIMAT0000577	-0.760962	1.69462	down	0.295949	-1.18457	2.27296	down	0.15995	MIMAT0000577_st	23	UUCAGCUCCUAUAUGAUGCCUUU	rno-miR-337-3p
11	20517156	rno-miR-1249	MIMAT0017892	-0.936689	1.91413	down	0.396093	-1.17339	2.25541	down	0.18603	MIMAT0017892_st	22	ACGCCCUUCCCCCCCUUCUUCA	rno-miR-1249
12	20501374	rno-miR-29b-2-5p	MIMAT0004717	0.751034	1.683	up	0.479213	0.832366	1.7806	up	0.186492	MIMAT0004717_st	22	CUGGUUUCACAUGGUGGCUUAG	rno-miR-29b-2-5p
13	20504256	rno-miR-409a-5p	MIMAT0003204	-1.10609	2.15262	down	0.237538	-0.935565	1.91264	down	0.187875	MIMAT0003204_st	23	AGGUUACCCGAGCAACUUUGCAU	rno-miR-409a-5p
14	20500934	rno-miR-324-5p	MIMAT0000553	-1.07017	2.09967	down	0.0129342	0.713666	1.63997	up	0.214183	MIMAT0000553_st	23	CGCAUCCCCUAGGGCAUUGGUGU	rno-miR-324-5p
15	20513715	rno-miR-202-5p	MIMAT0012822	-1.17973	2.26535	down	0.263622	-0.713477	1.63975	down	0.230698	MIMAT0012822_st	19	UUCCUAUGCAUAUACUUCU	rno-miR-202-5p
16	20504491	rno-miR-664-1-5p	MIMAT0017228	1.35536	2.55861	up	0.126533	0.887094	1.84945	up	0.262372	MIMAT0017228_st	21	CUGGCUGGGGAAAAAGAUUGG	rno-miR-664-1-5p
17	20504140	rno-miR-361-3p	MIMAT0017199	-1.4245	2.68422	down	0.204274	-0.908273	1.8768	down	0.321899	MIMAT0017199_st	24	CCCCCAGGUGUGAUUCUGAUUCGU	rno-miR-361-3p
18	20506804	rno-miR-146b-5p	MIMAT0005595	1.34336	2.53742	up	0.191913	0.85318	1.80648	up	0.32476	MIMAT0005595_st	24	UGAGAACUGAAUUCCAUAGGCUGU	rno-miR-146b-5p
19	20501503	rno-miR-190a-3p	MIMAT0017145	-1.0176	2.02454	down	0.249537	-0.984573	1.97873	down	0.341002	MIMAT0017145_st	22	ACUAUAUAUCAAGCAUAUUCCU	rno-miR-190a-3p
20	20506533	rno-miR-455-3p	MIMAT0017308	-1.26705	2.40669	down	0.23057	-0.772277	1.70796	down	0.36336	MIMAT0017308_st	22	GCAGUCCACGGGCAUAUACACU	rno-miR-455-3p
21	20501389	rno-miR-30a-5p	MIMAT0000808	1.25495	2.38659	up	0.318381	0.735122	1.66454	up	0.413976	MIMAT0000808_st	22	UGUAAACAUCCUCGACUGGAAG	rno-miR-30a-5p
22	20506482	rno-miR-743b-3p	MIMAT0005280	-0.640545	1.55892	down	0.311807	-0.602301	1.51814	down	0.421256	MIMAT0005280_st	22	GAAAGACACCAUACUGAAUAGA	rno-miR-743b-3p
23	20524311	rno-miR-1839-5p	MIMAT0024843	1.0743	2.10569	up	0.290929	0.897509	1.86285	up	0.442237	MIMAT0024843_st	22	AAGGUAGAUAGAACAGGUCUUG	rno-miR-1839-5p
24	20506489	rno-miR-877	MIMAT0005285	-1.05893	2.08339	down	0.425938	-0.632272	1.55	down	0.477332	MIMAT0005285_st	20	GUAGAGGAGAUGGCGCAGGG	rno-miR-877
25	20501369	rno-miR-27b-3p	MIMAT0000798	1.34757	2.54483	up	0.27734	0.674249	1.59577	up	0.510964	MIMAT0000798_st	21	UUCACAGUGGCUAAGUUCUGC	rno-miR-27b-3p
26	20501341	rno-miR-16-3p	MIMAT0017094	-1.41095	2.65913	down	0.344842	-0.646797	1.56569	down	0.544084	MIMAT0017094_st	21	ACCAAUAUUAUUGUGCUGCUU	rno-miR-16-3p
27	20517147	rno-miR-3587	MIMAT0017883	-1.5247	2.87726	down	0.263238	-0.653712	1.57321	down	0.558446	MIMAT0017883_st	21	AACACUGAUUUCAAAUGGUGC	rno-miR-3587
28	20501401	rno-miR-34c-3p	MIMAT0004723	0.694531	1.61836	up	0.462058	0.722313	1.64983	up	0.568368	MIMAT0004723_st	22	AAUCACUAACCACACAGCCAGG	rno-miR-34c-3p
29	20517082	rno-miR-3556b	MIMAT0017818	-1.45798	2.74723	down	0.264751	-0.705358	1.63055	down	0.603834	MIMAT0017818_st	20	ACCGAUUUCAAAUGGUGCUA	rno-miR-3556b
30	20504264	rno-miR-20b-5p	MIMAT0003211	-0.261862	1.19903	down	0.382803	0.722772	1.65035	up	0.00306671	MIMAT0003211_st	23	CAAAGUGCUCAUAGUGCAGGUAG	rno-miR-20b-5p
31	20513737	rno-miR-668	MIMAT0012839	0.28554	1.21887	up	0.711216	-1.37403	2.59193	down	0.00683725	MIMAT0012839_st	24	UGUCACUCGGCUCGGCCCACUACC	rno-miR-668
32	20500983	rno-miR-339-3p	MIMAT0004648	-0.107961	1.0777	down	0.722268	0.640223	1.55857	up	0.00701785	MIMAT0004648_st	23	UGAGCGCCUCGACGACAGAGCCA	rno-miR-339-3p
33	20513725	rno-miR-504	MIMAT0012830	0.21054	1.15712	up	0.769253	-0.855278	1.80911	down	0.0333208	MIMAT0012830_st	22	AGACCCUGGUCUGCACUCUGUC	rno-miR-504
34	20506541	rno-miR-500-3p	MIMAT0005321	-0.581632	1.49654	down	0.28612	0.914857	1.88538	up	0.0364509	MIMAT0005321_st	22	AAUGCACCUGGGCAAGGGUUCA	rno-miR-500-3p
35	20501522	rno-miR-200b-5p	MIMAT0017152	-0.146999	1.10726	down	0.769822	-0.811053	1.75449	down	0.0555164	MIMAT0017152_st	22	CAUCUUACUGGGCAGCAUUGGA	rno-miR-200b-5p
36	20506568	rno-miR-92b-3p	MIMAT0005340	-0.483424	1.39806	down	0.478289	-0.665083	1.58566	down	0.0569706	MIMAT0005340_st	22	UAUUGCACUCGUCCCGGCCUCC	rno-miR-92b-3p
37	20501534	rno-miR-210-3p	MIMAT0000881	0.292344	1.22463	up	0.600212	1.16111	2.2363	up	0.0591231	MIMAT0000881_st	22	CUGUGCGUGUGACAGCGGCUGA	rno-miR-210-3p
38	20501460	rno-miR-137-3p	MIMAT0000843	-0.318174	1.24675	down	0.62681	0.902659	1.86951	up	0.0605205	MIMAT0000843_st	23	UUAUUGCUUAAGAAUACGCGUAG	rno-miR-137-3p
39	20501382	rno-miR-30c-1-3p	MIMAT0004719	0.222028	1.16637	up	0.077149	-0.615679	1.53228	down	0.101632	MIMAT0004719_st	22	CUGGGAGAGGGUUGUUUACUCC	rno-miR-30c-1-3p
40	20517118	rno-miR-1188-5p	MIMAT0017854	0.37647	1.29816	up	0.24019	0.610059	1.52632	up	0.106229	MIMAT0017854_st	21	UGGUGUGAGGUUGGGCCAGGA	rno-miR-1188-5p
41	20501372	rno-miR-28-5p	MIMAT0000800	0.307411	1.23749	up	0.46368	0.775283	1.71153	up	0.113825	MIMAT0000800_st	22	AAGGAGCUCACAGUCUAUUGAG	rno-miR-28-5p
42	20501362	rno-miR-25-5p	MIMAT0004713	0.0484107	1.03413	up	0.960101	-1.14317	2.20866	down	0.117029	MIMAT0004713_st	22	AGGCGGAGACACGGGCAAUUGC	rno-miR-25-5p
43	20501533	rno-miR-210-5p	MIMAT0017156	0.179073	1.13216	up	0.540915	-1.2047	2.3049	down	0.122521	MIMAT0017156_st	22	AGCCACUGCCCACAGCACACUG	rno-miR-210-5p
44	20524314	rno-miR-3068-3p	MIMAT0024846	0.571652	1.48622	up	0.262317	0.592804	1.50818	up	0.129471	MIMAT0024846_st	22	GGUGAAUUGCAGUACUCCAACA	rno-miR-3068-3p
45	20500933	rno-miR-301a-3p	MIMAT0000552	-0.212472	1.15867	down	0.146731	0.602541	1.51839	up	0.135016	MIMAT0000552_st	23	CAGUGCAAUAGUAUUGUCAAAGC	rno-miR-301a-3p
46	20501011	rno-miR-129-5p	MIMAT0000600	0.363527	1.28657	up	0.549861	0.615472	1.53206	up	0.150247	MIMAT0000600_st	21	CUUUUUGCGGUCUGGGCUUGC	rno-miR-129-5p
47	20501393	rno-miR-31a-3p	MIMAT0017102	-0.0745528	1.05303	down	0.770651	-0.668389	1.5893	down	0.17334	MIMAT0017102_st	23	UGCUAUGCCAACAUAUUGCCAUC	rno-miR-31a-3p
48	20513733	rno-miR-628	MIMAT0012836	-0.0242286	1.01694	down	0.916442	-1.02669	2.03734	down	0.18137	MIMAT0012836_st	22	AUGCUGACAUAUUUACGAGAGG	rno-miR-628
49	20501508	rno-miR-193-5p	MIMAT0004736	0.583624	1.49861	up	0.236358	0.612542	1.52895	up	0.211022	MIMAT0004736_st	22	UGGGUCUUUGCGGGCAAGAUGA	rno-miR-193-5p
50	20513745	rno-miR-935	MIMAT0012845	0.454696	1.37049	up	0.475753	-0.613246	1.5297	down	0.220088	MIMAT0012845_st	23	CCAGUUACCGCUUCCGCUACCGC	rno-miR-935
51	20517104	rno-miR-3065-3p	MIMAT0017840	-0.0882621	1.06309	down	0.620954	-0.73082	1.65958	down	0.223014	MIMAT0017840_st	24	UCAGCACCAGGAUAUUGUUGGGGA	rno-miR-3065-3p
52	20506807	rno-miR-551b-3p	MIMAT0005596	-0.381293	1.30251	down	0.0437232	0.74346	1.67419	up	0.257432	MIMAT0005596_st	23	GGCGACCCAUACUUGGUUUCAGU	rno-miR-551b-3p
53	20501021	rno-miR-351-3p	MIMAT0017041	-0.0954945	1.06843	down	0.782649	-0.70206	1.62683	down	0.267169	MIMAT0017041_st	21	GGUCAAGAGGCGCCUGGGAAC	rno-miR-351-3p
54	20500938	rno-miR-325-5p	MIMAT0000557	0.570708	1.48525	up	0.311514	0.797904	1.73857	up	0.297369	MIMAT0000557_st	23	CCUAGUAGGUGCUCAGUAAGUGU	rno-miR-325-5p
55	20500948	rno-let-7d-3p	MIMAT0000563	-0.146103	1.10658	down	0.665996	-0.655949	1.57565	down	0.327074	MIMAT0000563_st	22	CUAUACGACCUGCUGCCUUUCU	rno-let-7d-3p
56	20506561	rno-miR-760-5p	MIMAT0005336	-0.0693424	1.04924	down	0.75941	-0.748049	1.67952	down	0.379963	MIMAT0005336_st	22	CCCCUCAGGCCACCAGAGCCCG	rno-miR-760-5p
57	20502358	rno-miR-448-3p	MIMAT0001534	0.0581166	1.04111	up	0.764003	0.808964	1.75195	up	0.393712	MIMAT0001534_st	21	UUGCAUAUGUAGGAUGUCCCA	rno-miR-448-3p
58	20517149	rno-miR-702-3p	MIMAT0017885	0.240107	1.18108	up	0.554828	-0.586244	1.50133	down	0.394269	MIMAT0017885_st	23	UGCCCACCCUUUACCCCACUCCA	rno-miR-702-3p
59	20501525	rno-miR-203a-3p	MIMAT0000876	-0.4021	1.32143	down	0.225343	-0.647019	1.56593	down	0.40302	MIMAT0000876_st	22	GUGAAAUGUUUAGGACCACUAG	rno-miR-203a-3p
60	20501400	rno-miR-34c-5p	MIMAT0000814	-0.00674085	1.00468	down	0.995015	1.2129	2.31803	up	0.41093	MIMAT0000814_st	23	AGGCAGUGUAGUUAGCUGAUUGC	rno-miR-34c-5p
61	20517116	rno-miR-1949	MIMAT0017852	0.50911	1.42317	up	0.673844	0.755728	1.68848	up	0.495703	MIMAT0017852_st	23	UAUACCAGGAUGUCAGCAUAGUU	rno-miR-1949
62	20501527	rno-miR-204-3p	MIMAT0004739	0.224016	1.16798	up	0.867861	0.925406	1.89922	up	0.562591	MIMAT0004739_st	22	GCUGGGAAGGCAAAGGGACGUU	rno-miR-204-3p
63	20524602	rno-miR-1298	MIMAT0025060	-0.0457436	1.03222	down	0.977433	0.84348	1.79437	up	0.621671	MIMAT0025060_st	22	UUCAUUCGGCUGUCCAGAUGUA	rno-miR-1298
64	20501417	rno-miR-100-5p	MIMAT0000822	0.652977	1.57241	up	0.453452	0.475308	1.39022	up	0.0043623	MIMAT0000822_st	22	AACCCGUAGAUCCGAACUUGUG	rno-miR-100-5p
65	20501379	rno-miR-29c-5p	MIMAT0003154	-0.850937	1.80367	down	0.0380163	0.510747	1.42479	up	0.00809302	MIMAT0003154_st	22	UGACCGAUUUCUCCUGGUGUUC	rno-miR-29c-5p
66	20513759	rno-miR-761	MIMAT0012853	-0.6207	1.53762	down	0.285118	0.222381	1.16666	up	0.0708766	MIMAT0012853_st	22	GCAGCAGGGUGAAACUGACACA	rno-miR-761
67	20504493	rno-miR-664-2-5p	MIMAT0017229	1.19532	2.28996	up	0.309293	0.401473	1.32086	up	0.0720209	MIMAT0017229_st	21	CUGGCUGGGGAAAAUGAUUGG	rno-miR-664-2-5p
68	20506531	rno-miR-434-3p	MIMAT0005315	0.761917	1.69574	up	0.114401	-0.497545	1.41181	down	0.073827	MIMAT0005315_st	22	UUUGAACCAUCACUCGACUCCU	rno-miR-434-3p
69	20501013	rno-miR-20a-5p	MIMAT0000602	1.25725	2.39039	up	0.324886	0.523789	1.43773	up	0.0834818	MIMAT0000602_st	23	UAAAGUGCUUAUAGUGCAGGUAG	rno-miR-20a-5p
70	20506505	rno-miR-181d-5p	MIMAT0005299	1.13513	2.19638	up	0.160801	-0.581523	1.49643	down	0.0861364	MIMAT0005299_st	23	AACAUUCAUUGUUGUCGGUGGGU	rno-miR-181d-5p
71	20506535	rno-miR-463-3p	MIMAT0005317	-0.813162	1.75706	down	0.329527	-0.179552	1.13253	down	0.105024	MIMAT0005317_st	22	UGAUAGACGCCAAUUUGGGUAG	rno-miR-463-3p
72	20501402	rno-miR-34a-5p	MIMAT0000815	0.621472	1.53844	up	0.49919	0.539853	1.45382	up	0.1386	MIMAT0000815_st	22	UGGCAGUGUCUUAGCUGGUUGU	rno-miR-34a-5p
73	20501336	rno-miR-10b-5p	MIMAT0000783	-0.595473	1.51097	down	0.208652	-0.264452	1.20118	down	0.144643	MIMAT0000783_st	22	CCCUGUAGAACCGAAUUUGUGU	rno-miR-10b-5p
74	20517123	rno-miR-1193-3p	MIMAT0017859	-1.0825	2.11771	down	0.440812	-0.274868	1.20988	down	0.167943	MIMAT0017859_st	22	UAGGUCACCCGUUUUACUAUCC	rno-miR-1193-3p
75	20517107	rno-miR-126b	MIMAT0017843	-0.746027	1.67717	down	0.399124	0.141059	1.10271	up	0.168541	MIMAT0017843_st	22	UACCAAAAGUAAUAAUGUGCUG	rno-miR-126b
76	20501383	rno-miR-30e-5p	MIMAT0000805	0.690956	1.61435	up	0.134377	-0.489794	1.40424	down	0.174205	MIMAT0000805_st	22	UGUAAACAUCCUUGACUGGAAG	rno-miR-30e-5p
77	20501324	rno-let-7e-3p	MIMAT0004706	-0.831853	1.77997	down	0.400409	0.209474	1.15627	up	0.19849	MIMAT0004706_st	22	CUAUACGGCCUCCUAGCUUUCC	rno-let-7e-3p
78	20501411	rno-miR-98-5p	MIMAT0000819	0.980698	1.97342	up	0.0089614	0.286102	1.21934	up	0.227742	MIMAT0000819_st	22	UGAGGUAGUAAGUUGUAUUGUU	rno-miR-98-5p
79	20501024	rno-miR-352	MIMAT0000610	1.01768	2.02466	up	0.191038	-0.393332	1.31342	down	0.233838	MIMAT0000610_st	21	AGAGUAGUAGGUUGCAUAGUA	rno-miR-352
80	20517148	rno-miR-702-5p	MIMAT0017884	-1.10571	2.15205	down	0.359815	-0.256291	1.1944	down	0.24583	MIMAT0017884_st	21	GUGAGUGGGGUGGUUGGCAUG	rno-miR-702-5p
81	20506547	rno-miR-672-5p	MIMAT0005327	0.608034	1.52418	up	0.232549	0.521672	1.43562	up	0.246746	MIMAT0005327_st	23	UGAGGUUGGUGUACUGUGUGUGA	rno-miR-672-5p
82	20501436	rno-miR-125b-2-3p	MIMAT0026467	0.943813	1.92361	up	0.41854	0.422587	1.34033	up	0.262484	MIMAT0026467_st	22	ACAAGUCAGGCUCUUGGGACCU	rno-miR-125b-2-3p
83	20506479	rno-miR-466c-5p	MIMAT0005279	-0.732505	1.66152	down	0.421822	-0.279981	1.21418	down	0.284618	MIMAT0005279_st	21	UGUGAUGUGUGCAUGUACAUG	rno-miR-466c-5p
84	20500982	rno-miR-339-5p	MIMAT0000583	-0.599255	1.51493	down	0.264713	0.348401	1.27315	up	0.30773	MIMAT0000583_st	23	UCCCUGUCCUCCAGGAGCUCACG	rno-miR-339-5p
85	20500928	rno-miR-323-5p	MIMAT0004637	0.943211	1.9228	up	0.342218	-0.48553	1.4001	down	0.308582	MIMAT0004637_st	22	AGGUGGUCCGUGGCGCGUUCGC	rno-miR-323-5p
86	20502448	rno-miR-451-5p	MIMAT0001633	-1.79013	3.45847	down	0.133558	-0.561766	1.47608	down	0.313159	MIMAT0001633_st	22	AAACCGUUACCAUUACUGAGUU	rno-miR-451-5p
87	20524323	rno-miR-378b	MIMAT0024855	0.974463	1.96491	up	0.434169	0.494449	1.40878	up	0.318708	MIMAT0024855_st	21	AGUGGACUUGGAGUCAGAAGG	rno-miR-378b
88	20506486	rno-miR-872-3p	MIMAT0005283	-0.748546	1.6801	down	0.479487	0.212858	1.15898	up	0.323874	MIMAT0005283_st	22	UGAACUAUUGCAGUAGCCUCCU	rno-miR-872-3p
89	20501546	rno-miR-218a-5p	MIMAT0000888	0.93476	1.91157	up	0.0678237	0.458368	1.37399	up	0.328307	MIMAT0000888_st	21	UUGUGCUUGAUCUAACCAUGU	rno-miR-218a-5p
90	20501563	rno-miR-296-5p	MIMAT0000898	-0.749668	1.68141	down	0.385165	-0.178916	1.13203	down	0.345175	MIMAT0000898_st	21	AGGGCCCCCCCUCAAUCCUGU	rno-miR-296-5p
91	20513768	rno-miR-496-3p	MIMAT0012860	-0.739915	1.67008	down	0.370808	-0.197215	1.14648	down	0.356365	MIMAT0012860_st	21	AGUAUUACAUGGCCAAUCUCC	rno-miR-496-3p
92	20504146	rno-miR-483-5p	MIMAT0017201	-0.603514	1.51941	down	0.329658	-0.124881	1.09042	down	0.361617	MIMAT0017201_st	22	AAGACGGGAGAAGAGAAGGGAG	rno-miR-483-5p
93	20501342	rno-miR-17-5p	MIMAT0000786	0.918834	1.89059	up	0.457856	0.291979	1.22432	up	0.369643	MIMAT0000786_st	23	CAAAGUGCUUACAGUGCAGGUAG	rno-miR-17-5p
94	20501446	rno-miR-130a-3p	MIMAT0000836	0.859448	1.81434	up	0.345291	0.409477	1.3282	up	0.383366	MIMAT0000836_st	22	CAGUGCAAUGUUAAAAGGGCAU	rno-miR-130a-3p
95	20504139	rno-miR-361-5p	MIMAT0003117	0.826995	1.77399	up	0.265478	0.262843	1.19984	up	0.390606	MIMAT0003117_st	22	UUAUCAGAAUCUCCAGGGGUAC	rno-miR-361-5p
96	20501444	rno-miR-129-1-3p	MIMAT0017120	-0.719055	1.6461	down	0.329402	0.147209	1.10743	up	0.403286	MIMAT0017120_st	19	AAGCCCUUACCCCAAAAAG	rno-miR-129-1-3p
97	20501315	rno-let-7a-5p	MIMAT0000774	0.860088	1.81515	up	0.00914147	0.278456	1.2129	up	0.403633	MIMAT0000774_st	22	UGAGGUAGUAGGUUGUAUAGUU	rno-let-7a-5p
98	20513732	rno-miR-615	MIMAT0012835	-0.691029	1.61443	down	0.243951	0.123628	1.08947	up	0.427016	MIMAT0012835_st	22	GGGGGUCCCCGGUGCUCGGAUC	rno-miR-615
99	20524324	rno-miR-6216	MIMAT0024856	0.647356	1.56629	up	0.439201	-0.44371	1.3601	down	0.491865	MIMAT0024856_st	23	GAUACACAGAGGCAGGAGGAGAA	rno-miR-6216
100	20517096	rno-miR-3562	MIMAT0017832	-0.981779	1.9749	down	0.475911	-0.280965	1.21501	down	0.492181	MIMAT0017832_st	22	UUGGGGCAGUGGCUGGAUGGGA	rno-miR-3562
101	20501355	rno-miR-23a-5p	MIMAT0004712	-1.0187	2.0261	down	0.414034	0.102258	1.07345	up	0.494193	MIMAT0004712_st	22	GGGGUUCCUGGGGAUGGGAUUU	rno-miR-23a-5p
102	20501435	rno-miR-125b-1-3p	MIMAT0004730	1.02142	2.02992	up	0.11016	0.282173	1.21603	up	0.505019	MIMAT0004730_st	22	ACGGGUUAGGCUCUUGGGAGCU	rno-miR-125b-1-3p
103	20517076	rno-miR-344b-2-3p	MIMAT0017812	0.651528	1.57083	up	0.00768626	0.338901	1.26479	up	0.522786	MIMAT0017812_st	22	GGUAUAACCAAAGCCCGACUGU	rno-miR-344b-2-3p
104	20501416	rno-miR-99b-3p	MIMAT0004725	-0.621305	1.53827	down	0.294756	0.345987	1.27102	up	0.524467	MIMAT0004725_st	22	CAAGCUCGUGUCUGUGGGUCCG	rno-miR-99b-3p
105	20506520	rno-miR-384-5p	MIMAT0005309	-0.921988	1.89472	down	0.386249	-0.30596	1.23624	down	0.532278	MIMAT0005309_st	23	UGUAAACAAUUCCUAGGCAAUGU	rno-miR-384-5p
106	20501442	rno-miR-128-3p	MIMAT0000834	0.845199	1.79651	up	0.104334	-0.309417	1.23921	down	0.537143	MIMAT0000834_st	21	UCACAGUGAACCGGUCUCUUU	rno-miR-128-3p
107	20501018	rno-miR-7a-5p	MIMAT0000606	0.936476	1.91385	up	0.158036	0.175226	1.12914	up	0.560506	MIMAT0000606_st	23	UGGAAGACUAGUGAUUUUGUUGU	rno-miR-7a-5p
108	20501325	rno-let-7f-5p	MIMAT0000778	2.36483	5.15091	up	0.0571377	0.26407	1.20086	up	0.567361	MIMAT0000778_st	22	UGAGGUAGUAGAUUGUAUAGUU	rno-let-7f-5p
109	20524600	rno-miR-6320	MIMAT0025058	-0.591513	1.50683	down	0.449099	0.0725995	1.05161	up	0.570184	MIMAT0025058_st	23	UGAACAUGCUUGUAAUCUCAGCA	rno-miR-6320
110	20501344	rno-miR-18a-5p	MIMAT0000787	-0.59164	1.50696	down	0.224978	0.130759	1.09487	up	0.577136	MIMAT0000787_st	23	UAAGGUGCAUCUAGUGCAGAUAG	rno-miR-18a-5p
111	20501406	rno-miR-92a-2-5p	MIMAT0017108	-0.969352	1.95796	down	0.0847187	-0.188815	1.13983	down	0.582883	MIMAT0017108_st	22	AGGUGGGGAUUAGUGCCAUUAC	rno-miR-92a-2-5p
112	20500994	rno-miR-342-3p	MIMAT0000589	1.30684	2.47399	up	0.296536	-0.294822	1.22673	down	0.597481	MIMAT0000589_st	23	UCUCACACAGAAAUCGCACCCGU	rno-miR-342-3p
113	20501463	rno-miR-138-1-3p	MIMAT0004734	1.15667	2.22943	up	0.380586	0.381287	1.3025	up	0.600109	MIMAT0004734_st	22	CGGCUACUUCACAACACCAGGG	rno-miR-138-1-3p
114	20517062	rno-miR-3544	MIMAT0017798	-1.36732	2.57992	down	0.175669	-0.499774	1.41399	down	0.601573	MIMAT0017798_st	23	AACUCCUGCAUGACGCCGUUCCC	rno-miR-3544
115	20501012	rno-miR-129-2-3p	MIMAT0000601	1.14521	2.21178	up	0.303535	0.484174	1.39878	up	0.619718	MIMAT0000601_st	22	AAGCCCUUACCCCAAAAAGCAU	rno-miR-129-2-3p
116	20504210	rno-miR-539-5p	MIMAT0003176	0.64116	1.55958	up	0.221603	-0.0886425	1.06337	down	0.621023	MIMAT0003176_st	22	GGAGAAAUUAUCCUUGGUGUGU	rno-miR-539-5p
117	20506517	rno-miR-375-3p	MIMAT0005307	-1.09882	2.1418	down	0.372718	-0.0843603	1.06022	down	0.633748	MIMAT0005307_st	22	UUUGUUCGUUCGGCUCGCGUGA	rno-miR-375-3p
118	20501501	rno-miR-187-3p	MIMAT0000864	1.50326	2.83483	up	0.195736	-0.132686	1.09633	down	0.644769	MIMAT0000864_st	22	UCGUGUCUUGUGUUGCAGCCGG	rno-miR-187-3p
119	20501375	rno-miR-29b-3p	MIMAT0000801	0.785504	1.72369	up	0.1078	0.187082	1.13846	up	0.645482	MIMAT0000801_st	23	UAGCACCAUUUGAAAUCAGUGUU	rno-miR-29b-3p
120	20501462	rno-miR-138-2-3p	MIMAT0017127	-0.843182	1.794	down	0.406942	0.390081	1.31047	up	0.648132	MIMAT0017127_st	21	GCUAUUUCACGACACCAGGGU	rno-miR-138-2-3p
121	20506539	rno-miR-495	MIMAT0005320	0.625369	1.54261	up	0.0857547	-0.249437	1.18874	down	0.653457	MIMAT0005320_st	22	AAACAAACAUGGUGCACUUCUU	rno-miR-495
122	20501409	rno-miR-96-5p	MIMAT0000818	-0.914804	1.88531	down	0.419931	0.0866422	1.0619	up	0.655997	MIMAT0000818_st	23	UUUGGCACUAGCACAUUUUUGCU	rno-miR-96-5p
123	20500957	rno-miR-330-5p	MIMAT0004641	0.625262	1.54249	up	0.257757	-0.248812	1.18823	down	0.682457	MIMAT0004641_st	22	UCUCUGGGCCUGUGUCUUAGGC	rno-miR-330-5p
124	20501419	rno-miR-101a-5p	MIMAT0004726	-1.77361	3.41909	down	0.132412	-0.362045	1.28525	down	0.700145	MIMAT0004726_st	22	UCAGUUAUCACAGUGCUGAUGC	rno-miR-101a-5p
125	20500954	rno-miR-329-3p	MIMAT0000566	1.09091	2.13009	up	0.27124	0.277339	1.21196	up	0.712976	MIMAT0000566_st	22	AACACACCCAGCUAACCUUUUU	rno-miR-329-3p
126	20501512	rno-miR-195-5p	MIMAT0000870	1.43065	2.69569	up	0.36469	0.170657	1.12557	up	0.747084	MIMAT0000870_st	21	UAGCAGCACAGAAAUAUUGGC	rno-miR-195-5p
127	20501520	rno-miR-200a-5p	MIMAT0017151	-0.924146	1.89756	down	0.271412	-0.0319017	1.02236	down	0.766198	MIMAT0017151_st	21	CAUCUUACCGGACAGUGCUGG	rno-miR-200a-5p
128	20501454	rno-miR-134-3p	MIMAT0017125	-0.683408	1.60593	down	0.254461	-0.088137	1.063	down	0.784921	MIMAT0017125_st	22	CUGUGGGCCACCUAGUCACCAA	rno-miR-134-3p
129	20506530	rno-miR-434-5p	MIMAT0017307	0.767165	1.70192	up	0.254105	-0.121117	1.08758	down	0.785961	MIMAT0017307_st	23	AGCUCGACUCAUGGUUUGAACCA	rno-miR-434-5p
130	20506516	rno-miR-375-5p	MIMAT0017301	-0.92986	1.90509	down	0.312258	0.0326554	1.02289	up	0.78719	MIMAT0017301_st	23	GCGACGAGCCCCUCGCACAAACC	rno-miR-375-5p
131	20501486	rno-miR-181c-5p	MIMAT0000857	-1.04704	2.06629	down	0.0285881	0.110516	1.07961	up	0.790332	MIMAT0000857_st	22	AACAUUCAACCUGUCGGUGAGU	rno-miR-181c-5p
132	20502357	rno-miR-448-5p	MIMAT0017177	-0.684947	1.60764	down	0.450431	0.321272	1.24943	up	0.798356	MIMAT0017177_st	22	AACAUCCUGCAUAGUGCUGCCA	rno-miR-448-5p
133	20506528	rno-miR-425-5p	MIMAT0005314	0.929081	1.90406	up	0.390642	-0.0292604	1.02049	down	0.800544	MIMAT0005314_st	23	AAUGACACGAUCACUCCCGUUGA	rno-miR-425-5p
134	20501424	rno-miR-106b-5p	MIMAT0000825	0.625453	1.5427	up	0.307808	0.287342	1.22039	up	0.812466	MIMAT0000825_st	21	UAAAGUGCUGACAGUGCAGAU	rno-miR-106b-5p
135	20501330	rno-miR-7a-2-3p	MIMAT0017091	0.999398	1.99917	up	0.248272	0.25636	1.19446	up	0.813478	MIMAT0017091_st	22	CAACAAGUCCCAGUCUGCCACA	rno-miR-7a-2-3p
136	20501523	rno-miR-200b-3p	MIMAT0000875	-0.71349	1.63977	down	0.337057	-0.0468478	1.03301	down	0.820412	MIMAT0000875_st	23	UAAUACUGCCUGGUAAUGAUGAC	rno-miR-200b-3p
137	20513757	rno-miR-667-5p	MIMAT0017369	-1.30336	2.46803	down	0.222369	-0.109407	1.07879	down	0.832728	MIMAT0017369_st	24	CGGUGCUGGUGGAGCAGUGAGCAC	rno-miR-667-5p
138	20501478	rno-miR-150-5p	MIMAT0000853	1.0648	2.09189	up	0.24106	0.0667089	1.04732	up	0.840229	MIMAT0000853_st	22	UCUCCCAACCCUUGUACCAGUG	rno-miR-150-5p
139	20500993	rno-miR-342-5p	MIMAT0004652	0.614111	1.53061	up	0.363186	-0.0625498	1.04431	down	0.843206	MIMAT0004652_st	22	AGGGGUGCUAUCUGUGAUUGAG	rno-miR-342-5p
140	20501332	rno-miR-9a-5p	MIMAT0000781	1.47181	2.7737	up	0.0421241	-0.12132	1.08773	down	0.860804	MIMAT0000781_st	23	UCUUUGGUUAUCUAGCUGUAUGA	rno-miR-9a-5p
141	20501471	rno-miR-143-3p	MIMAT0000849	0.599571	1.51527	up	0.494503	-0.0612363	1.04336	down	0.865737	MIMAT0000849_st	22	UGAGAUGAAGCACUGUAGCUCA	rno-miR-143-3p
142	20500962	rno-miR-331-3p	MIMAT0000570	1.17243	2.2539	up	0.0803304	0.0621276	1.044	up	0.872125	MIMAT0000570_st	21	GCCCCUGGGCCUAUCCUAGAA	rno-miR-331-3p
143	20501380	rno-miR-29c-3p	MIMAT0000803	0.825187	1.77176	up	0.250444	-0.0440144	1.03098	down	0.878561	MIMAT0000803_st	22	UAGCACCAUUUGAAAUCGGUUA	rno-miR-29c-3p
144	20501499	rno-miR-186-3p	MIMAT0017143	-1.35096	2.55082	down	0.253315	-0.0510212	1.036	down	0.888048	MIMAT0017143_st	21	GCCCAAAGGUGAAUUUUUUGG	rno-miR-186-3p
145	20501466	rno-miR-141-5p	MIMAT0017128	-0.926951	1.90125	down	0.386873	-0.0163657	1.01141	down	0.894386	MIMAT0017128_st	22	UCCAUCUUCCAGUGCAGUGUUG	rno-miR-141-5p
146	20517089	rno-miR-3558-5p	MIMAT0017825	-0.767715	1.70257	down	0.477709	-0.00943748	1.00656	down	0.900592	MIMAT0017825_st	24	CCAUAGAAGUCAUCCCACAGUGCC	rno-miR-3558-5p
147	20500969	rno-miR-336-3p	MIMAT0017034	-1.21265	2.31762	down	0.385702	0.011284	1.00785	up	0.901251	MIMAT0017034_st	24	ACUGGAUUCCAUGAAGGGAUGUGA	rno-miR-336-3p
148	20501381	rno-miR-30c-5p	MIMAT0000804	1.6616	3.16366	up	0.335526	-0.0868851	1.06207	down	0.903426	MIMAT0000804_st	23	UGUAAACAUCCUACACUCUCAGC	rno-miR-30c-5p
149	20506552	rno-miR-674-3p	MIMAT0005330	0.760522	1.6941	up	0.0886377	-0.0706785	1.05021	down	0.917664	MIMAT0005330_st	22	CACAGCUCCCAUCUCAGAACAA	rno-miR-674-3p
150	20501371	rno-miR-27a-3p	MIMAT0000799	1.02066	2.02885	up	0.3006	0.0567303	1.04011	up	0.94279	MIMAT0000799_st	21	UUCACAGUGGCUAAGUUCCGC	rno-miR-27a-3p
151	20501390	rno-miR-30a-3p	MIMAT0000809	1.22418	2.33622	up	0.205662	-0.044195	1.03111	down	0.952855	MIMAT0000809_st	22	CUUUCAGUCGGAUGUUUGCAGC	rno-miR-30a-3p
152	20501497	rno-miR-185-3p	MIMAT0017142	-0.586097	1.50118	down	0.270387	0.0009785	1.00068	up	0.99334	MIMAT0017142_st	19	UUUCCUCUGGUCCUUCUCU	rno-miR-185-3p
